# Supplementary material for: The Potential Use of Plant Growth Regulators for Modification of the Industrially Valuable Volatile Compounds Synthesis in Hylocreus undatus Stems
Source: Molecules. 2023 May 1;28(9):3843. doi: 10.3390/molecules28093843 (PMC10180215; doi:10.3390/molecules28093843)
Supplement: Supplementary file 1 [file molecules-28-03843-s001.zip]

Archive with 1 entries (1 files):
- molecules-2346917-supplementary.pdf
